# Supplementary material for: Mechanical Characterization of 3D-Printed Patterned Membranes for Cardiac Tissue Engineering: An Experimental and Numerical Study
Source: Biomedicines. 2023 Mar 21;11(3):963. doi: 10.3390/biomedicines11030963 (PMC10046740; doi:10.3390/biomedicines11030963)
Supplement: Supplementary file 1 [file biomedicines-11-00963-s001.zip]

Archive with 1 entries (1 files):
- biomedicines-2197348-supplementary.pdf
